# Supplementary material for: Mendelian randomization suggests causal correlations between inflammatory cytokines and immune cells with mastitis
Source: Front Immunol. 2024 Sep 27;15:1409545. doi: 10.3389/fimmu.2024.1409545 (PMC11466835; doi:10.3389/fimmu.2024.1409545)
Supplement: Supplementary file 1 [file Table1.xlsx]

## Sheet: Supplementary table 1
Supplementary Table 1 Two sample MR results of inflammatory cytokines on mastitis (p < 1×10-5)
Exposure ID	method	nsnp	beta	se	pval	OR	lower 95%CI	upper 95%CI	Trait	symbol	efoTraits	samples	ancestry				Heterogeneity						Pleiotropy
GCST90274778	MR Egger	30	0.491168	0.330711	0.148666	1.63422	0.854683	3.12477	Fractalkine levels	CX3CL1	fractalkine measurement	14743	European				Exposure ID	method	Q	Q_df	Q_pval		egger_intercept	se	pval	MR-PRESSO Global Test	MR-PRESSO Global Test pval	MR PRESSO Outlier
GCST90274778	Weighted median	30	0.332345	0.147697	0.0244373	1.39423	1.04379	1.86233	Fractalkine levels	CX3CL1	fractalkine measurement	14743	European				GCST90274778.csv	MR Egger	36.3886	28	0.132967		-0.0122404	0.0288847	0.674972	38.927	0.176	NA
GCST90274778	Inverse variance weighted	30	0.360232	0.116218	0.00193771	1.43366	1.14162	1.80042	Fractalkine levels	CX3CL1	fractalkine measurement	14743	European				GCST90274778.csv	Inverse variance weighted	36.622	29	0.156142
GCST90274778	Simple mode	30	0.273866	0.258427	0.298009	1.31504	0.79243	2.18231	Fractalkine levels	CX3CL1	fractalkine measurement	14743	European
GCST90274778	Weighted mode	30	0.370631	0.261179	0.166539	1.44865	0.868246	2.41704	Fractalkine levels	CX3CL1	fractalkine measurement	14743	European
Detailed harmonised data of MR results
Exposure ID	outcome	SNP	effect_allele.exposure	other_allele.exposure	effect_allele.outcome	other_allele.outcome	beta.exposure	beta.outcome	eaf.exposure	eaf.outcome	chr.outcome	pos.outcome	pval.outcome	se.outcome	mr_keep.outcome	pval_origin.outcome	se.exposure	pval.exposure	samplesize.exposure	mr_keep.exposure	pval_origin.exposure	action	mr_keep	samplesize.outcome	R2	F	meanF
GCST90274778.csv	mastits	rs10778675	A	C	A	C	0.0792	0.0199421	0.1687	0.151742	12	79511778	0.664017	0.0459099	TRUE	reported	0.0158	5.37e-07	14295	TRUE	reported	2	TRUE	NA	0.00175465	25.1232	24.833
GCST90274778.csv	mastits	rs111472651	C	G	C	G	-0.1191	0.121198	0.9355	0.950252	2	43890649	0.112707	0.0764108	TRUE	reported	0.0248	1.57e-06	14728	TRUE	reported	2	TRUE	NA	0.0015635	23.0601	24.833
GCST90274778.csv	mastits	rs114359340	A	G	A	G	-0.1881	-0.180582	0.9747	0.987561	1	6472257	0.230718	0.150672	TRUE	reported	0.0405	3.41e-06	13651	TRUE	reported	2	TRUE	NA	0.00157767	21.5677	24.833
GCST90274778.csv	mastits	rs11682107	A	G	A	G	-0.0675	0.00239559	0.5568	0.54339	2	113077945	0.942268	0.0330793	TRUE	reported	0.0126	8.45e-08	12412	TRUE	reported	2	TRUE	NA	0.00230686	28.6944	24.833
GCST90274778.csv	mastits	rs117698194	A	G	A	G	-0.1996	-0.527366	0.0224	0.0125847	15	85114263	0.0019556	0.170289	TRUE	reported	0.0432	3.83e-06	13859	TRUE	reported	2	TRUE	NA	0.00153799	21.3447	24.833
GCST90274778.csv	mastits	rs12331618	A	G	A	G	-0.0582	-0.0290984	0.4914	0.423907	4	186218785	0.382659	0.0333312	TRUE	reported	0.0114	3.3e-07	14729	TRUE	reported	2	TRUE	NA	0.00176642	26.0602	24.833
GCST90274778.csv	mastits	rs13167439	T	C	T	C	-0.0903	-0.0417843	0.89	0.881809	5	121060371	0.412534	0.0509911	TRUE	reported	0.0193	2.89e-06	14295	TRUE	reported	2	TRUE	NA	0.00152902	21.8877	24.833
GCST90274778.csv	mastits	rs16904321	A	G	A	G	-0.0867	-0.0390791	0.8632	0.835198	8	130623541	0.387667	0.045238	TRUE	reported	0.0193	7.05e-06	14295	TRUE	reported	2	TRUE	NA	0.0014097	20.1773	24.833
GCST90274778.csv	mastits	rs1976172	C	G	C	G	-0.0569	-0.0129824	0.3525	0.379708	3	1218798	0.702328	0.0339694	TRUE	reported	0.012	2.12e-06	14732	TRUE	reported	2	TRUE	NA	0.00152384	22.4804	24.833
GCST90274778.csv	mastits	rs2442752	T	C	T	C	-0.0589	-0.0137791	0.6177	0.653621	6	31383987	0.69007	0.0345549	TRUE	reported	0.0117	4.8e-07	14743	TRUE	reported	2	TRUE	NA	0.00171604	25.3396	24.833
GCST90274778.csv	mastits	rs2731674	T	G	T	G	-0.0681	-0.00433599	0.274	0.259477	5	177412889	0.908189	0.0375985	TRUE	reported	0.0128	1.04e-07	14740	TRUE	reported	2	TRUE	NA	0.00191665	28.3019	24.833
GCST90274778.csv	mastits	rs35026817	T	G	T	G	0.0633	-0.0076766	0.3327	0.301108	3	70087441	0.831567	0.0360925	TRUE	reported	0.0122	2.12e-07	14740	TRUE	reported	2	TRUE	NA	0.00182305	26.9171	24.833
GCST90274778.csv	mastits	rs36067349	T	C	T	C	0.0666	0.00357451	0.8038	0.82008	15	22871769	0.934811	0.0437019	TRUE	reported	0.015	9e-06	14294	TRUE	reported	2	TRUE	NA	0.00137725	19.7108	24.833
GCST90274778.csv	mastits	rs3732378	A	G	A	G	0.0941	0.114628	0.1671	0.158632	3	39265671	0.00839595	0.0434904	TRUE	reported	0.0154	9.94e-10	14740	TRUE	reported	2	TRUE	NA	0.00252663	37.3318	24.833
GCST90274778.csv	mastits	rs55896747	T	C	T	C	0.1129	0.014044	0.9372	0.961073	16	57474683	0.869503	0.0854831	TRUE	reported	0.0244	3.71e-06	14734	TRUE	reported	2	TRUE	NA	0.00145097	21.4067	24.833
GCST90274778.csv	mastits	rs56397903	A	G	A	G	0.1968	0.173047	0.9744	0.955455	8	26883762	0.0307199	0.0800892	TRUE	reported	0.0424	3.46e-06	14743	TRUE	reported	2	TRUE	NA	0.00145914	21.5407	24.833
GCST90274778.csv	mastits	rs56675723	T	C	T	C	0.0666	0.00369919	0.7791	0.778298	11	121070416	0.925624	0.0396265	TRUE	reported	0.0149	7.83e-06	12412	TRUE	reported	2	TRUE	NA	0.00160707	19.9759	24.833
GCST90274778.csv	mastits	rs635634	T	C	T	C	-0.1145	-0.0488236	0.1884	0.201919	9	133279427	0.231641	0.0408176	TRUE	reported	0.0166	5.29e-12	11792	TRUE	reported	2	TRUE	NA	0.00401845	47.5687	24.833
GCST90274778.csv	mastits	rs6937696	T	C	T	C	-0.0811	-0.0422194	0.651	0.645122	6	32450241	0.220234	0.0344393	TRUE	reported	0.012	1.4e-11	14742	TRUE	reported	2	TRUE	NA	0.00308873	45.6689	24.833
GCST90274778.csv	mastits	rs712137	A	C	A	C	0.0563	0.0460464	0.6601	0.728064	12	40987482	0.212957	0.0369709	TRUE	reported	0.012	2.71e-06	14737	TRUE	reported	2	TRUE	NA	0.00149141	22.0087	24.833
GCST90274778.csv	mastits	rs71451021	A	C	A	C	-0.165	-0.113181	0.9728	0.980963	2	18877816	0.351869	0.121574	TRUE	reported	0.0362	5.16e-06	14740	TRUE	reported	2	TRUE	NA	0.00140748	20.7726	24.833
GCST90274778.csv	mastits	rs72704449	T	C	T	C	-0.1358	0.0440687	0.9547	0.935396	1	179504138	0.512287	0.0672517	TRUE	reported	0.0298	5.19e-06	14295	TRUE	reported	2	TRUE	NA	0.00145062	20.7638	24.833
GCST90274778.csv	mastits	rs72985859	T	C	T	C	0.1351	-0.0208034	0.0806	0.0432711	2	231389663	0.797784	0.0811947	TRUE	reported	0.0292	3.72e-06	8297	TRUE	reported	2	TRUE	NA	0.00257339	21.4013	24.833
GCST90274778.csv	mastits	rs73007244	T	C	T	C	0.0813	0.175499	0.1321	0.111679	18	61707531	0.000432285	0.0498641	TRUE	reported	0.0179	5.57e-06	14295	TRUE	reported	2	TRUE	NA	0.001441	20.626	24.833
GCST90274778.csv	mastits	rs73137770	C	G	C	G	0.2442	0.101647	0.9812	0.987583	20	53953242	0.495547	0.149149	TRUE	reported	0.0529	3.91e-06	13808	TRUE	reported	2	TRUE	NA	0.00154092	21.3067	24.833
GCST90274778.csv	mastits	rs77819349	C	G	C	G	0.1196	-0.140544	0.9371	0.981674	9	79271758	0.254241	0.123272	TRUE	reported	0.0263	5.43e-06	14295	TRUE	reported	2	TRUE	NA	0.00144457	20.6771	24.833
GCST90274778.csv	mastits	rs77915710	A	G	A	G	-0.1436	-0.0360929	0.0402	0.0118551	1	172130717	0.812284	0.151983	TRUE	reported	0.0304	2.32e-06	14742	TRUE	reported	2	TRUE	NA	0.00151129	22.3102	24.833
GCST90274778.csv	mastits	rs78751841	A	G	A	G	-0.1935	-0.071669	0.9764	0.980207	16	57149362	0.545405	0.118528	TRUE	reported	0.0433	7.87e-06	14723	TRUE	reported	2	TRUE	NA	0.00135457	19.9677	24.833
GCST90274778.csv	mastits	rs8052631	A	G	A	G	-0.1511	0.0142848	0.9463	0.954555	16	57133318	0.857579	0.0796001	TRUE	reported	0.027	2.19e-08	14295	TRUE	reported	2	TRUE	NA	0.00218608	31.3142	24.833
GCST90274778.csv	mastits	rs9981489	T	C	T	C	0.1127	-0.0358713	0.0652	0.0844986	21	24125953	0.546171	0.059438	TRUE	reported	0.0254	9.12e-06	14295	TRUE	reported	2	TRUE	NA	0.0013753	19.6843	24.833

## Sheet: Supplementary table 2
Supplementary Table 2 Two sample MR results of immune cells on mastitis (p < 1×10-5)
Exposure ID	method	nsnp	beta	se	pval	OR	lower 95% CI	upper 95% CI	Trait type	Panel	Statistical trait name	Trait	GWAS Catalog Accession Number
ebi-a-GCST90001495	MR Egger	26	-0.043448	0.041693	0.307752	0.957482	0.88235	1.03901	Absolute count	Treg	f_Treg_Trait518	CD39+ secreting Treg AC	GCST90001495
ebi-a-GCST90001495	Weighted median	26	-0.0529046	0.0312972	0.0909524	0.94847	0.892037	1.00847	Absolute count	Treg	f_Treg_Trait518	CD39+ secreting Treg AC	GCST90001495
ebi-a-GCST90001495	Inverse variance weighted	26	-0.0731268	0.0257694	0.00454345	0.929483	0.883702	0.977635	Absolute count	Treg	f_Treg_Trait518	CD39+ secreting Treg AC	GCST90001495
ebi-a-GCST90001495	Simple mode	26	-0.0196539	0.0743035	0.793557	0.980538	0.847649	1.13426	Absolute count	Treg	f_Treg_Trait518	CD39+ secreting Treg AC	GCST90001495
ebi-a-GCST90001495	Weighted mode	26	-0.0468243	0.0325012	0.162079	0.954255	0.895363	1.01702	Absolute count	Treg	f_Treg_Trait518	CD39+ secreting Treg AC	GCST90001495
ebi-a-GCST90001662	MR Egger	15	0.045846	0.0168876	0.0176884	1.04691	1.01283	1.08215	Relative count	Treg	Treg_Trait575	CD28- CD8dim %CD8dim	GCST90001662
ebi-a-GCST90001662	Weighted median	15	0.0492929	0.0187445	0.00854541	1.05053	1.01263	1.08984	Relative count	Treg	Treg_Trait575	CD28- CD8dim %CD8dim	GCST90001662
ebi-a-GCST90001662	Inverse variance weighted	15	0.0567196	0.016606	0.000636413	1.05836	1.02447	1.09337	Relative count	Treg	Treg_Trait575	CD28- CD8dim %CD8dim	GCST90001662
ebi-a-GCST90001662	Simple mode	15	0.146568	0.0978746	0.156466	1.15785	0.955743	1.4027	Relative count	Treg	Treg_Trait575	CD28- CD8dim %CD8dim	GCST90001662
ebi-a-GCST90001662	Weighted mode	15	0.0527827	0.0181006	0.0112781	1.0542	1.01746	1.09227	Relative count	Treg	Treg_Trait575	CD28- CD8dim %CD8dim	GCST90001662
ebi-a-GCST90002053	MR Egger	16	0.0824923	0.0350482	0.0337259	1.08599	1.01389	1.16321	MFI	Myeloid cell	Red.780.60.MDSC.trait9	CD45 on CD33br HLA DR+	GCST90002053
ebi-a-GCST90002053	Weighted median	16	0.0941877	0.0399709	0.0184527	1.09877	1.01597	1.18831	MFI	Myeloid cell	Red.780.60.MDSC.trait9	CD45 on CD33br HLA DR+	GCST90002053
ebi-a-GCST90002053	Inverse variance weighted	16	0.0921949	0.0273757	0.000757811	1.09658	1.03929	1.15702	MFI	Myeloid cell	Red.780.60.MDSC.trait9	CD45 on CD33br HLA DR+	GCST90002053
ebi-a-GCST90002053	Simple mode	16	0.114522	0.0616229	0.0828419	1.12134	0.993761	1.26529	MFI	Myeloid cell	Red.780.60.MDSC.trait9	CD45 on CD33br HLA DR+	GCST90002053
ebi-a-GCST90002053	Weighted mode	16	0.095742	0.0353167	0.0161009	1.10048	1.02688	1.17935	MFI	Myeloid cell	Red.780.60.MDSC.trait9	CD45 on CD33br HLA DR+	GCST90002053
Pleiotropy								Heterogeneity
Exposure ID	Egger_intercept	se	pval	MR PRESSO Global Test pval	MR PRESSO outliers			method	Q	Q_pval
ebi-a-GCST90001495	-0.0150457	0.0166156	0.374193	0.791	NA			MR Egger	17.8428	0.810565
								Inverse variance weighted	18.6628	0.812996
ebi-a-GCST90001662	0.026983	0.0159957	0.115457	0.412	NA			MR Egger	14.7191	0.325212
								Inverse variance weighted	17.9411	0.209478
ebi-a-GCST90002053	0.00733215	0.0165381	0.664287	0.993	NA			MR Egger	4.7868	0.988564
								Inverse variance weighted	4.98335	0.992266
Detailed harmonised data of MR results
Exposure ID	SNP	effect_allele.exposure	other_allele.exposure	effect_allele.outcome	other_allele.outcome	beta.exposure	beta.outcome	eaf.exposure	eaf.outcome	remove	palindromic	ambiguous	id.outcome	chr.outcome	pos.outcome	pval.outcome	se.outcome	outcome	mr_keep.outcome	pval_origin.outcome	data_source.outcome	chr.exposure	se.exposure	pos.exposure	samplesize.exposure	pval.exposure	exposure	mr_keep.exposure	pval_origin.exposure	id.exposure	data_source.exposure	action	SNP_index	mr_keep	F	samplesize.outcome
ebi-a-GCST90001495	rs10786199	A	G	A	G	-0.1932	-0.00246173	0.2894	0.405916	FALSE	FALSE	FALSE	WRH4Zq	10	95309715	0.941489	0.033539	outcome	TRUE	reported	textfile	10	0.02906	97069472	3405	3.39313e-11	exposure	TRUE	reported	zhN5ap	textfile	2	1	TRUE	44.2001	NA
ebi-a-GCST90001495	rs10882324	T	C	T	C	-0.1185	0.0502934	0.3499	0.305789	FALSE	FALSE	FALSE	WRH4Zq	10	80915175	0.166284	0.0363328	outcome	TRUE	reported	textfile	10	0.02675	82674931	3405	9.67409e-06	exposure	TRUE	reported	zhN5ap	textfile	2	1	TRUE	19.6241	NA
ebi-a-GCST90001495	rs10882655	A	G	A	G	-0.9594	0.0493462	0.532	0.460691	FALSE	FALSE	FALSE	WRH4Zq	10	95714614	0.134196	0.0329467	outcome	TRUE	reported	textfile	10	0.02046	97474371	3405	1e-200	exposure	TRUE	reported	zhN5ap	textfile	2	1	TRUE	2198.81	NA
ebi-a-GCST90001495	rs10882701	C	A	C	A	-0.4069	0.0911349	0.514	0.576465	FALSE	FALSE	FALSE	WRH4Zq	10	95981314	0.00670023	0.0336119	outcome	TRUE	reported	textfile	10	0.02528	97741071	3405	3.19374e-56	exposure	TRUE	reported	zhN5ap	textfile	2	1	TRUE	259.072	NA
ebi-a-GCST90001495	rs111461378	C	T	C	T	-1.066	0.0933298	0.0028	0.0149978	FALSE	FALSE	FALSE	WRH4Zq	20	15594905	0.498586	0.137916	outcome	TRUE	reported	textfile	20	0.2404	15575550	3405	9.47305e-06	exposure	TRUE	reported	zhN5ap	textfile	2	1	TRUE	19.6628	NA
ebi-a-GCST90001495	rs11188757	C	A	C	A	-0.2549	0.0070333	0.2213	0.271935	FALSE	FALSE	FALSE	WRH4Zq	10	96445465	0.849484	0.037061	outcome	TRUE	reported	textfile	10	0.03174	98205222	3405	1.32801e-15	exposure	TRUE	reported	zhN5ap	textfile	2	1	TRUE	64.495	NA
ebi-a-GCST90001495	rs11254133	T	C	T	C	-0.1723	-0.0437679	0.1317	0.0571708	FALSE	FALSE	FALSE	WRH4Zq	10	16655830	0.540167	0.0714507	outcome	TRUE	reported	textfile	10	0.03826	16697829	3405	6.88193e-06	exposure	TRUE	reported	zhN5ap	textfile	2	1	TRUE	20.2806	NA
ebi-a-GCST90001495	rs114114791	G	A	G	A	0.3538	-0.0559021	0.0304	0.0405625	FALSE	FALSE	FALSE	WRH4Zq	1	25513690	0.504047	0.0836688	outcome	TRUE	reported	textfile	1	0.07416	25840181	3405	1.91399e-06	exposure	TRUE	reported	zhN5ap	textfile	2	1	TRUE	22.7602	NA
ebi-a-GCST90001495	rs11598645	C	T	C	T	-0.6337	-0.0265431	0.011	0.0309426	FALSE	FALSE	FALSE	WRH4Zq	10	66591763	0.781176	0.0955518	outcome	TRUE	reported	textfile	10	0.1381	68351521	3405	4.64098e-06	exposure	TRUE	reported	zhN5ap	textfile	2	1	TRUE	21.0562	NA
ebi-a-GCST90001495	rs11655883	G	A	G	A	0.1294	-0.0150949	0.2902	0.192834	FALSE	FALSE	FALSE	WRH4Zq	17	77238675	0.718441	0.0418671	outcome	TRUE	reported	textfile	17	0.02794	75234757	3405	3.74197e-06	exposure	TRUE	reported	zhN5ap	textfile	2	1	TRUE	21.4494	NA
ebi-a-GCST90001495	rs139577399	C	T	C	T	-0.2948	-0.0529992	0.0414	0.00402795	FALSE	FALSE	FALSE	WRH4Zq	7	23163796	0.841467	0.264972	outcome	TRUE	reported	textfile	7	0.06509	23203415	3405	6.13903e-06	exposure	TRUE	reported	zhN5ap	textfile	2	1	TRUE	20.5129	NA
ebi-a-GCST90001495	rs149951966	C	T	C	T	0.2069	-0.0420819	0.1035	0.193658	FALSE	FALSE	FALSE	WRH4Zq	17	42985119	0.317068	0.0420607	outcome	TRUE	reported	textfile	17	0.04388	41137136	3405	2.50599e-06	exposure	TRUE	reported	zhN5ap	textfile	2	1	TRUE	22.2325	NA
ebi-a-GCST90001495	rs150315125	T	A	T	A	-0.4106	-0.0999087	0.0295	0.0136227	FALSE	TRUE	FALSE	WRH4Zq	8	10233205	0.491537	0.145244	outcome	TRUE	reported	textfile	8	0.08147	10090715	3405	4.89103e-07	exposure	TRUE	reported	zhN5ap	textfile	2	1	FALSE	25.4005	NA
ebi-a-GCST90001495	rs2836025	T	C	T	C	-0.2143	-0.00970724	0.0762	0.074054	FALSE	FALSE	FALSE	WRH4Zq	21	37859914	0.878036	0.0632561	outcome	TRUE	reported	textfile	21	0.04774	39232216	3405	7.39793e-06	exposure	TRUE	reported	zhN5ap	textfile	2	1	TRUE	20.1502	NA
ebi-a-GCST90001495	rs56216441	T	A	T	A	-0.1636	-0.0409736	0.1373	0.233794	FALSE	TRUE	FALSE	WRH4Zq	18	67878556	0.296547	0.0392517	outcome	TRUE	reported	textfile	18	0.03693	65545793	3405	9.73509e-06	exposure	TRUE	reported	zhN5ap	textfile	2	1	FALSE	19.6249	NA
ebi-a-GCST90001495	rs57516532	T	C	T	C	0.3162	-0.051316	0.0342	0.0501521	FALSE	FALSE	FALSE	WRH4Zq	7	1133233	0.494947	0.0751925	outcome	TRUE	reported	textfile	7	0.07091	1172869	3405	8.47891e-06	exposure	TRUE	reported	zhN5ap	textfile	2	1	TRUE	19.8842	NA
ebi-a-GCST90001495	rs6005121	G	A	G	A	-0.2011	0.00581137	0.8974	0.87665	FALSE	FALSE	FALSE	WRH4Zq	22	26669154	0.90801	0.0502934	outcome	TRUE	reported	textfile	22	0.04185	27065117	3405	1.62301e-06	exposure	TRUE	reported	zhN5ap	textfile	2	1	TRUE	23.0905	NA
ebi-a-GCST90001495	rs7267949	T	C	T	C	-0.7497	0.239425	0.0057	0.00621678	FALSE	FALSE	FALSE	WRH4Zq	20	17605939	0.251993	0.20901	outcome	TRUE	reported	textfile	20	0.1688	17586584	3405	9.24592e-06	exposure	TRUE	reported	zhN5ap	textfile	2	1	TRUE	19.7256	NA
ebi-a-GCST90001495	rs72809762	T	C	T	C	0.4322	-0.0843917	0.0675	0.0175845	FALSE	FALSE	FALSE	WRH4Zq	10	95534397	0.49628	0.124041	outcome	TRUE	reported	textfile	10	0.05126	97294154	3405	4.98196e-17	exposure	TRUE	reported	zhN5ap	textfile	2	1	TRUE	71.0906	NA
ebi-a-GCST90001495	rs74791100	C	T	C	T	0.5538	-0.680492	0.0123	0.00161235	FALSE	FALSE	FALSE	WRH4Zq	9	83437488	0.116706	0.433779	outcome	TRUE	reported	textfile	9	0.1185	86052403	3405	3.09001e-06	exposure	TRUE	reported	zhN5ap	textfile	2	1	TRUE	21.8408	NA
ebi-a-GCST90001495	rs75270901	A	G	A	G	0.2585	0.019553	0.0512	0.0498293	FALSE	FALSE	FALSE	WRH4Zq	7	80926965	0.796776	0.0759277	outcome	TRUE	reported	textfile	7	0.05807	80556281	3405	8.77991e-06	exposure	TRUE	reported	zhN5ap	textfile	2	1	TRUE	19.8161	NA
ebi-a-GCST90001495	rs7570197	C	T	C	T	0.5826	0.0288339	0.012	0.0429255	FALSE	FALSE	FALSE	WRH4Zq	2	78913586	0.723288	0.0814362	outcome	TRUE	reported	textfile	2	0.1287	79140712	3405	6.22501e-06	exposure	TRUE	reported	zhN5ap	textfile	2	1	TRUE	20.492	NA
ebi-a-GCST90001495	rs76464802	A	G	A	G	-0.4852	0.00694983	0.015	0.0494517	FALSE	FALSE	FALSE	WRH4Zq	7	68304799	0.927569	0.0764524	outcome	TRUE	reported	textfile	7	0.1056	67769786	3405	4.47497e-06	exposure	TRUE	reported	zhN5ap	textfile	2	1	TRUE	21.1112	NA
ebi-a-GCST90001495	rs76710109	C	T	C	T	-0.1594	0.0797738	0.1671	0.125267	FALSE	FALSE	FALSE	WRH4Zq	10	130019481	0.10958	0.049856	outcome	TRUE	reported	textfile	10	0.03494	131817745	3405	5.24397e-06	exposure	TRUE	reported	zhN5ap	textfile	2	1	TRUE	20.8128	NA
ebi-a-GCST90001495	rs78027772	A	G	A	G	0.2257	0.000822363	0.0846	0.0988726	FALSE	FALSE	FALSE	WRH4Zq	7	126608174	0.988198	0.0555959	outcome	TRUE	reported	textfile	7	0.04708	126248228	3405	1.71301e-06	exposure	TRUE	reported	zhN5ap	textfile	2	1	TRUE	22.9821	NA
ebi-a-GCST90001495	rs7937686	G	C	G	C	0.1946	-0.0661402	0.9091	0.670892	FALSE	TRUE	FALSE	WRH4Zq	11	130443172	0.0587124	0.0349886	outcome	TRUE	reported	textfile	11	0.04346	130313067	3405	7.80998e-06	exposure	TRUE	reported	zhN5ap	textfile	2	1	FALSE	20.0496	NA
ebi-a-GCST90001662	rs115125396	C	T	C	T	0.2113	-0.0145286	0.0852	0.039602	FALSE	FALSE	FALSE	45WxoQ	2	146549051	0.864939	0.0854172	outcome	TRUE	reported	textfile	2	0.0446	147306619	3440	2.23898e-06	exposure	TRUE	reported	VgMgPc	textfile	2	1	TRUE	22.4455	NA
ebi-a-GCST90001662	rs117082312	G	A	G	A	0.2299	0.0369275	0.065	0.0237102	FALSE	FALSE	FALSE	45WxoQ	22	31371399	0.735687	0.109392	outcome	TRUE	reported	textfile	22	0.05172	31767385	3440	9.02506e-06	exposure	TRUE	reported	VgMgPc	textfile	2	1	TRUE	19.7588	NA
ebi-a-GCST90001662	rs12470307	G	A	G	A	0.1123	0.0411602	0.4638	0.587905	FALSE	FALSE	FALSE	45WxoQ	2	106307045	0.218614	0.0334575	outcome	TRUE	reported	textfile	2	0.025	106923501	3440	7.26708e-06	exposure	TRUE	reported	VgMgPc	textfile	2	1	TRUE	20.1781	NA
ebi-a-GCST90001662	rs137931178	G	A	G	A	-0.1841	-0.167081	0.1794	0.00268713	FALSE	FALSE	FALSE	45WxoQ	6	32361373	0.609721	0.327306	outcome	TRUE	reported	textfile	6	0.03752	32329150	3440	9.7499e-07	exposure	TRUE	reported	VgMgPc	textfile	2	1	TRUE	24.0759	NA
ebi-a-GCST90001662	rs140865509	C	T	C	T	-4.194	-0.176444	0.0001	0.0568191	FALSE	FALSE	FALSE	45WxoQ	9	102183642	0.0131447	0.0711517	outcome	TRUE	reported	textfile	9	0.9266	104945924	3440	6.19698e-06	exposure	TRUE	reported	VgMgPc	textfile	2	1	TRUE	20.4867	NA
ebi-a-GCST90001662	rs142531546	T	C	T	C	0.3425	-0.0307071	0.0317	0.0131617	FALSE	FALSE	FALSE	45WxoQ	7	37789769	0.835141	0.14755	outcome	TRUE	reported	textfile	7	0.07276	37829371	3440	2.61698e-06	exposure	TRUE	reported	VgMgPc	textfile	2	1	TRUE	22.1583	NA
ebi-a-GCST90001662	rs147207959	T	C	T	C	-1.192	-0.429608	0.0023	0.0157773	FALSE	FALSE	FALSE	45WxoQ	4	181721822	0.00484306	0.15249	outcome	TRUE	reported	textfile	4	0.2451	182642975	3440	1.21801e-06	exposure	TRUE	reported	VgMgPc	textfile	2	1	TRUE	23.6519	NA
ebi-a-GCST90001662	rs1788822	G	C	G	C	-4.194	-0.288191	0.0001	0.0144739	FALSE	TRUE	FALSE	45WxoQ	18	23537035	0.0365376	0.137831	outcome	TRUE	reported	textfile	18	0.9266	21116999	3440	6.19398e-06	exposure	TRUE	reported	VgMgPc	textfile	2	1	FALSE	20.4867	NA
ebi-a-GCST90001662	rs2009581	A	G	A	G	-0.1601	-0.0294036	0.1872	0.263966	FALSE	FALSE	FALSE	45WxoQ	2	111050100	0.430586	0.0373052	outcome	TRUE	reported	textfile	2	0.03155	111807677	3440	4.128e-07	exposure	TRUE	reported	VgMgPc	textfile	2	1	TRUE	25.7504	NA
ebi-a-GCST90001662	rs2389116	T	A	T	A	0.1559	0.0827687	0.8317	0.802008	FALSE	TRUE	FALSE	45WxoQ	12	32881423	0.04583	0.0414475	outcome	TRUE	reported	textfile	12	0.03374	33034357	3440	3.98703e-06	exposure	TRUE	reported	VgMgPc	textfile	2	1	FALSE	21.3502	NA
ebi-a-GCST90001662	rs2710824	T	C	T	C	-0.1373	-0.0177646	0.293	0.551685	FALSE	FALSE	FALSE	45WxoQ	4	168674982	0.593641	0.0332939	outcome	TRUE	reported	textfile	4	0.02702	169596133	3440	3.97896e-07	exposure	TRUE	reported	VgMgPc	textfile	2	1	TRUE	25.8208	NA
ebi-a-GCST90001662	rs4796089	C	T	C	T	-0.2283	-0.0932588	0.1343	0.0930967	FALSE	FALSE	FALSE	45WxoQ	17	35487739	0.100024	0.0567013	outcome	TRUE	reported	textfile	17	0.03646	33814758	3440	4.32195e-10	exposure	TRUE	reported	VgMgPc	textfile	2	1	TRUE	39.2083	NA
ebi-a-GCST90001662	rs4869279	A	G	A	G	-0.126	-0.0578344	0.3587	0.193151	FALSE	FALSE	FALSE	45WxoQ	5	96293214	0.166529	0.0418047	outcome	TRUE	reported	textfile	5	0.0259	95628918	3440	1.20199e-06	exposure	TRUE	reported	VgMgPc	textfile	2	1	TRUE	23.6669	NA
ebi-a-GCST90001662	rs7649029	G	A	G	A	0.1625	-0.0534305	0.1472	0.212546	FALSE	FALSE	FALSE	45WxoQ	3	46711865	0.185327	0.0403392	outcome	TRUE	reported	textfile	3	0.0361	46753355	3440	6.98699e-06	exposure	TRUE	reported	VgMgPc	textfile	2	1	TRUE	20.2625	NA
ebi-a-GCST90001662	rs76919728	G	T	G	T	-1.993	-0.267107	0.0009	0.00489841	FALSE	FALSE	FALSE	45WxoQ	16	30922530	0.272213	0.243271	outcome	TRUE	reported	textfile	16	0.4438	30933851	3440	7.30601e-06	exposure	TRUE	reported	VgMgPc	textfile	2	1	TRUE	20.1669	NA
ebi-a-GCST90002053	rs114094080	A	C	A	C	0.6465	-0.206163	0.0222	0.00763085	FALSE	FALSE	FALSE	1jVyam	5	26499020	0.284654	0.192689	outcome	TRUE	reported	textfile	5	0.1357	26499129	1580	2.06101e-06	exposure	TRUE	reported	XdA2dv	textfile	2	1	TRUE	22.6975	NA
ebi-a-GCST90002053	rs11612383	A	G	A	G	-0.1848	-0.0439938	0.3367	0.326527	FALSE	FALSE	FALSE	1jVyam	12	1722189	0.210845	0.0351601	outcome	TRUE	reported	textfile	12	0.03881	1831355	1580	2.09402e-06	exposure	TRUE	reported	XdA2dv	textfile	2	1	TRUE	22.6734	NA
ebi-a-GCST90002053	rs12970861	A	G	A	G	-0.5575	0.037439	0.0259	0.00565318	FALSE	FALSE	FALSE	1jVyam	18	68616365	0.865393	0.220862	outcome	TRUE	reported	textfile	18	0.1149	66283602	1580	1.33801e-06	exposure	TRUE	reported	XdA2dv	textfile	2	1	TRUE	23.5423	NA
ebi-a-GCST90002053	rs139335095	T	C	T	C	-0.3912	0.0304075	0.0506	0.0117087	FALSE	FALSE	FALSE	1jVyam	11	62943555	0.843684	0.15421	outcome	TRUE	reported	textfile	11	0.08404	62711027	1580	3.50397e-06	exposure	TRUE	reported	XdA2dv	textfile	2	1	TRUE	21.6683	NA
ebi-a-GCST90002053	rs143599997	G	A	G	A	0.4049	-0.0435462	0.0449	0.0278495	FALSE	FALSE	FALSE	1jVyam	12	130314115	0.667079	0.101232	outcome	TRUE	reported	textfile	12	0.0891	130798660	1580	5.92393e-06	exposure	TRUE	reported	XdA2dv	textfile	2	1	TRUE	20.651	NA
ebi-a-GCST90002053	rs147597282	A	G	A	G	-2.088	-0.197236	0.0016	0.0268395	FALSE	FALSE	FALSE	1jVyam	19	49462280	0.057023	0.103637	outcome	TRUE	reported	textfile	19	0.4531	49965537	1580	4.38601e-06	exposure	TRUE	reported	XdA2dv	textfile	2	1	TRUE	21.236	NA
ebi-a-GCST90002053	rs2330139	G	A	G	A	0.2113	0.0154067	0.1972	0.324707	FALSE	FALSE	FALSE	1jVyam	5	29787447	0.660468	0.0350738	outcome	TRUE	reported	textfile	5	0.04542	29787554	1580	3.57199e-06	exposure	TRUE	reported	XdA2dv	textfile	2	1	TRUE	21.6424	NA
ebi-a-GCST90002053	rs2540593	A	G	A	G	0.3115	-0.00343535	0.0801	0.130931	FALSE	FALSE	FALSE	1jVyam	7	91519087	0.944614	0.0494499	outcome	TRUE	reported	textfile	7	0.0688	91148402	1580	6.42495e-06	exposure	TRUE	reported	XdA2dv	textfile	2	1	TRUE	20.4993	NA
ebi-a-GCST90002053	rs35843682	T	C	T	C	-2.261	-0.212519	0.0013	0.0335443	FALSE	FALSE	FALSE	1jVyam	14	87501783	0.0217065	0.092582	outcome	TRUE	reported	textfile	14	0.5031	87968127	1580	7.47997e-06	exposure	TRUE	reported	XdA2dv	textfile	2	1	TRUE	20.1973	NA
ebi-a-GCST90002053	rs56097305	A	C	A	C	-0.1752	-0.00849657	0.3544	0.553845	FALSE	FALSE	FALSE	1jVyam	17	14057690	0.797128	0.0330521	outcome	TRUE	reported	textfile	17	0.0389	13961007	1580	7.16407e-06	exposure	TRUE	reported	XdA2dv	textfile	2	1	TRUE	20.2847	NA
ebi-a-GCST90002053	rs61907325	T	C	T	C	-0.2993	-0.0453935	0.0975	0.12659	FALSE	FALSE	FALSE	1jVyam	11	86091737	0.36248	0.0498474	outcome	TRUE	reported	textfile	11	0.06201	85802779	1580	1.521e-06	exposure	TRUE	reported	XdA2dv	textfile	2	1	TRUE	23.2965	NA
ebi-a-GCST90002053	rs703593	G	A	G	A	0.1815	0.0393046	0.7073	0.43127	FALSE	FALSE	FALSE	1jVyam	12	102670469	0.23718	0.0332508	outcome	TRUE	reported	textfile	12	0.04061	103064247	1580	8.39499e-06	exposure	TRUE	reported	XdA2dv	textfile	2	1	TRUE	19.975	NA
ebi-a-GCST90002053	rs72677097	G	A	G	A	0.3586	0.0484608	0.0861	0.0680414	FALSE	FALSE	FALSE	1jVyam	1	60668404	0.462882	0.066013	outcome	TRUE	reported	textfile	1	0.06628	61134076	1580	7.24102e-08	exposure	TRUE	reported	XdA2dv	textfile	2	1	TRUE	29.2722	NA
ebi-a-GCST90002053	rs72761150	A	G	A	G	-0.5756	-0.0298695	0.0215	0.019394	FALSE	FALSE	FALSE	1jVyam	1	245352075	0.806038	0.121648	outcome	TRUE	reported	textfile	1	0.1296	245515377	1580	9.56291e-06	exposure	TRUE	reported	XdA2dv	textfile	2	1	TRUE	19.7257	NA
ebi-a-GCST90002053	rs73264490	A	G	A	G	0.1733	0.0284441	0.4551	0.236157	FALSE	FALSE	FALSE	1jVyam	7	1289502	0.464321	0.0388712	outcome	TRUE	reported	textfile	7	0.03629	1329138	1580	1.97301e-06	exposure	TRUE	reported	XdA2dv	textfile	2	1	TRUE	22.8046	NA
ebi-a-GCST90002053	rs7533281	T	C	T	C	0.2428	0.0469344	0.1557	0.118347	FALSE	FALSE	FALSE	1jVyam	1	24371539	0.357701	0.0510292	outcome	TRUE	reported	textfile	1	0.05193	24698029	1580	3.176e-06	exposure	TRUE	reported	XdA2dv	textfile	2	1	TRUE	21.8605	NA
